# Supplementary material for: Cerebral Tissue Oxygen Saturation Correlates with Emergence from Propofol-Remifentanil Anesthesia: An Observational Cohort Study
Source: J Clin Med. 2022 Aug 19;11(16):4878. doi: 10.3390/jcm11164878 (PMC9410034; doi:10.3390/jcm11164878)
Supplement: Supplementary file 1 [file jcm-11-04878-s001.zip]

Archive with 1 entries (1 files):
- jcm-1801044-supplementary.pdf
